# Supplementary material for: Update on the Inactivation Procedures for the Vaccine Development Prospects of a New Highly Virulent RGNNV Isolate
Source: Vaccines (Basel). 2021 Dec 7;9(12):1441. doi: 10.3390/vaccines9121441 (PMC8705346; doi:10.3390/vaccines9121441)
Supplement: Supplementary file 1 [file vaccines-09-01441-s001.zip]

Archive with 1 entries (1 files):
- vaccines-1461102-supplementary.pdf
